# Supplementary material for: Altered skin microbiome, inflammation, and JAK/STAT signaling in Southeast Asian ichthyosis patients
Source: Hum Genomics. 2024 Apr 16;18:38. doi: 10.1186/s40246-024-00603-x (PMC11022333; doi:10.1186/s40246-024-00603-x)
Supplement: Supplementary file 14 — Additional file 14. Supplemental Table 1. [file 40246_2024_603_MOESM14_ESM.xlsx]

## Sheet: Sheet1
Supplement table 1. Prospective data collection of baseline clinical characteristics of CI cohort (1 to 36) and matched controls (37 to 43). Abbreviation: ICU=intensive care unit; ND=not determined; COPD: Chronic obstructive pulmonary disease; LRTIs: Lower respiratory tract infections; HBV: hepatitis B virus; HCV: hepatitis C virus; HPV: Human papillomavirus; All box highlighted are related to de…
#	Patient ID	Ethnicity	Age at diagnosis	Gender	Demographic information	Follow up	Consanguinity	Admission in ICU	Death examination	Age of death	Sepsis	Hepatitis test	Mental health	Cardiomyopathy issues	Respiratory issues	Collodion membrane at birth	Blistering	Dry skin	Thick skin	Velvety texture	Impaired/delayed wound healing (>10 days)	Itch
1	HI1	Kinh, Vietnamese	0 days	Male	Rural	6 months	No	Yes	Death due to sepsis	6 months	Sepsis at 1 month old	hepatomegaly during hospital admission, jaundice	ND	No	secondary pneumonia, LRTIs	Yes	Yes	Yes	Yes	No	ND	Yes
2	HI2	Khmer, Cambodia	0 days	Male	Rural	2 years	No	Yes	Death due to hepatitis and recurrent sepsis at 2 years old	2 years	Sepsis at 1 month old and 2 years old	hepatomegaly during hospital admission, jaundice	ND	No	ND	Yes	Yes	Yes	Yes	No	ND	Yes
3	HI3	Khmer, Vietnamese	0 days	Female	Rural	4 years	No	Yes	Death due to hepatitis and sepsis at 10 years old	10 years	Sepsis at 1 month old and 1 year old	HBV vaccinated, found positive HCV since 8 years old	Moderate, taking longer to learn to talk, self-injury, aggression	No	ND	Yes	Yes	Yes	Yes	No	Yes	Yes
4	HI4	Kinh, Vietnamese	0 days	Female	Suburban	190 days	No	Yes	Death by hepatitis and sepsis	190 days	Sepsis at 1 month old	hepatomegaly, jaundice, clay-colored stools, positive HBV by mother transmission	ND	No	No	Yes	Yes	Yes	Yes	No	ND	Yes
5	HI5	Kinh, Vietnamese	0 days	Male	Urban	4.3 years	No	Yes	Alive	N/A	Recurrent sepsis at 1 month and 3, and 4 years old	Hepatomegaly during sepsis - hospital admission period, Negative viral hepatitis	Moderate, taking longer to learn to talk, shyness	ND	secondary LRTIs, obstructive sleep apnea	Yes	Yes	Yes	Yes	No	Yes	Yes
6	HI6	Kinh, Vietnamese	1 year	Male	Urban	4.3 years	No	Yes	Alive	N/A	Sepsis at 3 months old	Hepatomegaly during sepsis hospital admission, Negative viral hepatitis	Moderate, taking longer to learn to talk, self-injury, aggression	No	No	Yes	Yes	Yes	Yes	No	Yes	Yes
7	HI7	Kinh, Vietnamese	1 month	Female	Urban	4.3 years	No	Yes	Alive	N/A	No	Negative viral hepatitis	Moderate, taking longer to learn to talk, self-injury, aggression	cardiac arrhythmia	No	Yes	Yes	Yes	Yes	No	ND	Yes
8	HI8	Kinh, Vietnamese	4 month	Female	Suburban	4.3 years	No	Yes	Alive	N/A	No	Negative viral hepatitis	Moderate, Difficulty with talk, read and writing	cardiac arrhythmia	secondary LRTIs, obstructive sleep apnea	Yes	Yes	Yes	Yes	No	ND	Yes
9	LI1	H'Mong, Vietnamese	0 days	Female	Rural	4.3 years	No	Yes	Alive	N/A	Sepsis at 1 month old	Hepatomegaly during sepsis, Negative viral hepatitis	Moderate, Difficulty with talk, read and writing	No	No	Yes	No	Yes	Yes	No	Yes	Yes
10	LI2	Kinh, Vietnamese	0 days	Male	Urban	6 months	No	Yes	Death by unknown influenza at 6 months old	6 months	No	Negative viral hepatitis	ND	No	ND	Yes	No	Yes	Yes	No	ND	Yes
11	LI3	Kinh, Vietnamese	0 days	Male	Rural	160 days	No	Yes	Death by sepsis	160 days	Sepsis at 21 days old	Hepatomegaly during sepsis, Negative viral hepatitis	ND	No	ND	Yes	No	Yes	Yes	No	ND	Yes
12	IV1	Kinh, Vietnamese	40 years	Male	Urban	4.3 years	No	No	Alive	N/A	No	Diabetes at 31 years old; Once positive HCV at 25 years old; but negative all viral hepatitis at current	Mild, learning difficulties in class	Hypertension	COPD diagnosed at 42	No	No	Yes	Yes	Yes	Yes	Yes
13	IV2	Kinh, Vietnamese	18 years	Female	Rural	4.3 years	No	No	Alive	N/A	No	Once positive HBV at 18 years old; but negative all viral hepatitis at current	Mild, learning difficulties in class	No	No	No	No	Yes	Yes	No	Yes	Yes
14	IV3	Kinh, Vietnamese	13 years	Female	Suburban	4.3 years	No	Yes	Alive	N/A	Sepsis at 13, 14 years old	Once positive HCV at 13 years old; but negative all viral hepatitis at current	Mild, learning difficulties in class	No	secondary pneumonia	No	No	Yes	Yes	Yes	Yes	Yes
15	IV4	Hoa, Vietnamese	12 years	Female	Rural	4.3 years	No	Yes	Alive	N/A	Sepsis at 12 years old	Hepatomegaly during sepsis, Negative viral hepatitis	Mild, learning difficulties in class, memory problems in class	No	ND	No	No	Yes	Yes	No	Yes	Yes
16	IV5	Kinh, Vietnamese	9 years	Male	Rural	4.3 years	No	No	Alive	N/A	No	Negative viral hepatitis	Mild, learning difficulties in class, memory problems in class	No	No	No	No	Yes	Yes	No	Yes	Yes
17	IV6	Kinh, Vietnamese	16 years	Female	Rural	4.3 years	No	No	Alive	N/A	No	Negative viral hepatitis	No	No	No	No	No	Yes	Yes	No	Yes	Yes
18	IV7	Kinh, Vietnamese	16 years	Male	Rural	4.3 years	No	No	Alive	N/A	No	Once positive HCV at 16 years old; but negative all viral hepatitis at current	Mild, learning difficulties in class, memory problems in class	Hypertension	secondary pneumonia	No	No	Yes	Yes	No	Yes	Yes
19	IV8	Hoa, Vietnamese	6 years	Female	Urban	4.3 years	No	Yes	Alive	N/A	Sepsis at 6 years old	Hepatomegaly during sepsis, Negative viral hepatitis	No	No	No	No	No	Yes	Yes	No	Yes	Yes
20	IV9	Kinh, Vietnamese	1 year	Male	Urban	4.3 years	No	Yes	Alive	N/A	Sepsis at 3 months old	Hepatomegaly during sepsis	ND	No	secondary Pneumonia; LRTIs	No	No	Yes	Yes	No	ND	Yes
21	IV10	Kinh, Vietnamese	6 years	Male	Rural	4.3 years	No	Yes	Alive	N/A	Sepsis at 7 years old	Once positive HCV at 6 years old; but negative all viral hepatitis at current	Mild, learning difficulties in class	No	secondary Pneumonia	No	No	Yes	Yes	No	Yes	Yes
22	IV11	Kinh, Vietnamese	30 years	Male	Urban	4.3 years	No	No	Alive	N/A	No	Once positive HCV at 17 years old; but negative all viral hepatitis at current	Mild, learning difficulties in class	Hypertension	secondary pneumonia	No	No	Yes	Yes	No	Yes	Yes
23	IV12	Kinh, Vietnamese	2 years	Female	Rural	4.3 years	No	Yes	Alive	N/A	Sepsis at 2, 3 years old	Hepatomegaly during sepsis, Negative viral hepatitis	ND	No	secondary pneumonia; LRTIs	No	No	Yes	Yes	No	Yes	Yes
24	IV13	Kinh, Vietnamese	1 year	Male	Rural	4.3 years	No	Yes	Alive	N/A	Sepsis at 1 year old	Hepatomegaly during sepsis, Negative viral hepatitis	ND	No	secondary pneumonia; LRTIs	Yes	No	Yes	Yes	No	Yes	Yes
25	IV14	Hoa Vietnamese	34 years	Female	Urban	4.3 years	No	No	Alive	N/A	Diabetes	Diabetes at 30 years old, negative HBV.HCV	Mild, learning difficulties in class, difficulty with marriage	Hypertension	secondary pneumonia	No	No	Yes	Yes	No	Yes	Yes
26	IV15	Kinh, Vietnamese	2 years	Male	Urban	4.3 years	No	No	Alive	N/A	ND	Negative viral hepatitis	ND	No	secondary pneumonia	No	No	Yes	Yes	No	Yes	Yes
27	EI1	Kinh, Vietnamese	1 month	Male	Rural	1 year	No	Yes	Death by sepsis	1 year	Sepsis at 1 month old	Hepatomegaly during sepsis, Negative viral hepatitis	ND	No	secondary pneumonia	No	No	Yes	Yes	No	Yes	Yes
28	EI2	Kinh, Vietnamese	12 years	Male	Urban	4.3 year	No	No	Alive	N/A	No	Negative viral hepatitis	No	cardiac arrhythmia	secondary pneumonia	No	Yes	Yes	Yes	No	Yes	Yes
29	EI3	Kinh, Vietnamese	14 years	Male	Urban	1 years	No	No	Alive	N/A	No	Negative viral hepatitis	Mild, learning difficulties in class, memory problems in class	cardiac arrhythmia	No	No	Yes	Yes	Yes	No	Yes	Yes
30	EI4	Kinh, Vietnamese	10 years	Female	Rural	1 years	No	No	Alive	N/A	No	Negative viral hepatitis	Mild, learning difficulties in class	No	No	No	No	Yes	Yes	No	Yes	Yes
31	TTD1	Kinh, Vietnamese	33 years	Male	Suburban	4.3 years	No	Yes	Alive	N/A	Recurrent sepsis at 10, 15, 30 years old	Hepatomegaly during sepsis, Fatty liver, Recurrent Positive cutaneous HPV, once positive HCV at 28 years old, but negative all hepatitis virus at current	Mild, having problems with talking, reading and writing during childhood, difficulty with marriage	Hypertension	obstructive sleep apnea; LRTIs	No	No	Yes	Yes	No	Yes	Yes
32	TTD2	Kinh, Vietnamese	26 years	Female	Suburban	4.3 years	No	Yes	Alive	N/A	Recurrent sepsis at 7, 12, 18 years old	Hepatomegaly during sepsis, Recurrent positive HPV, Negative HBV, HCV	Mild, having problems with reading and writing during childhood, difficulty with marriage	Hypertension	secondary pneumonia	No	No	Yes	Yes	No	Yes	Yes
33	TTD3	Kinh, Vietnamese	22 years	Female	Rural	4.3 years	Yes	Yes	Alive	N/A	Recurrent sepsis 2, 9, and 15 years old	Hepatomegaly during sepsis, Negative viral hepatitis	No	Hypertension	secondary pneumonia	No	No	Yes	Yes	No	Yes	Yes
34	ARC1	Kinh, Vietnamese	2 years	Female	Urban	4.3 years	Yes	No	Alive	N/A	No	Negative viral hepatitis	ND	No	No	No	No	Yes	Yes	No	No	Yes
35	SLS1	Kinh, Vietnamese	8 years	Male	Urban	4.3 years	No	No	Alive	N/A	No	Negative viral hepatitis	No	No	secondary pneumonia	No	No	Yes	Yes	No	No	Yes
36	SLS2	Kinh, Vietnamese	10 years	Female	Rural	4.3 years	No	No	Alive	N/A	No	Negative viral hepatitis	ND	No	No	No	No	Yes	Yes	No	No	no
37	HT1, relative of HI	Kinh, Vietnamese	6 years	Male	Urban	4.3 years	No	No	Alive	N/A	No	Negative viral hepatitis	No	No	No	No	No	No	No	No	No	No
38	HT2, relative of IV	Kinh, Vietnamese	4 years	Male	Rural	4.3 years	No	No	Alive	N/A	No	Negative viral hepatitis	No	No	No	No	No	No	No	No	No	No
39	HT3, relative of TTD	Kinh, Vietnamese	9 years	Male	Rural	4.3 years	No	No	Alive	N/A	No	Negative viral hepatitis	No	No	No	No	No	No	No	No	No	No
40	HT4, relative of LI	Kinh, Vietnamese	7 years	Female	Rural	4.3 years	No	No	Alive	N/A	No	Negative viral hepatitis	No	No	No	No	No	No	No	No	No	No
41	HT5, relative of IV	Kinh, Vietnamese	26 years	Female	Rural	4.3 years	No	No	Alive	N/A	No	Negative viral hepatitis	No	No	No	No	No	No	No	No	No	No
42	HT6, relative of ARC	Kinh, Vietnamese	33 years	Male	Urban	4.3 years	No	No	Alive	N/A	No	Negative viral hepatitis	No	No	No	No	No	No	No	No	No	No
43	HT7, volunteer	Kinh, Vietnamese	20 years	Female	Urban	4.3 years	No	No	Alive	N/A	No	Negative viral hepatitis	No	No	No	No	No	No	No	No	No	No
44	HT8, relative of IV15	Kinh, Vietnamese	1-5 years	Female	Rural	4.3 years	No	No	Alive	N/A	No	Negative viral hepatitis	No	No	No	No	No	No	No	No	No	No
45	HT9, volunteer	Kinh, Vietnamese	1-5 years	Female	Urban	4.3 years	No	No	Alive	N/A	No	Negative viral hepatitis	No	No	No	No	No	No	No	No	No	No
46	HT10, volunteer	Kinh, Vietnamese	1-5 years	Male	Urban	4.3 years	No	No	Alive	N/A	No	Negative viral hepatitis	No	No	No	No	No	No	No	No	No	No
47	HT11, relative of H10	Kinh, Vietnamese	35-40 years	Male	Urban	4.3 years	No	No	Alive	N/A	No	Negative viral hepatitis	No	No	No	No	No	No	No	No	No	No
48	HT12, relative of H10	Kinh, Vietnamese	20-25 years	Female	Urban	4.3 years	No	No	Alive	N/A	No	Negative viral hepatitis	No	No	No	No	No	No	No	No	No	No
49	HT13, volunteer	Kinh, Vietnamese	10-15 years	Male	Urban	4.3 years	No	No	Alive	N/A	No	Negative viral hepatitis	No	No	No	No	No	No	No	No	No	No
50	HT14, volunteer	Kinh, Vietnamese	1-5 years	Male	Urban	4.3 years	No	No	Alive	N/A	No	Negative viral hepatitis	No	No	No	No	No	No	No	No	No	No
51	HT15, volunteer	Kinh, Vietnamese	10-15 years	Female	Urban	4.3 years	No	No	Alive	N/A	No	Negative viral hepatitis	No	No	No	No	No	No	No	No	No	No
