# Supplementary material for: Altered skin microbiome, inflammation, and JAK/STAT signaling in Southeast Asian ichthyosis patients
Source: Hum Genomics. 2024 Apr 16;18:38. doi: 10.1186/s40246-024-00603-x (PMC11022333; doi:10.1186/s40246-024-00603-x)
Supplement: Supplementary file 15 — Additional file 15. Supplemental Table 2. [file 40246_2024_603_MOESM15_ESM.xlsx]

## Sheet: Sheet1
Supplemental table 2: result of microbial realtime PCR
A) Bacterial infection assay Realtime PCR							B) Antibiotic assay realtime PCR									C) Viral detection assay realtime PCR
Nasopharyngeal swab							Nasopharyngeal swab						Skin specimen			Skin, gental specimen
cohort 1	S.pneumoniae	M.Catarrhalis	H.influenzae	S.pyogenes	S.agalacitae		cohort 1	Sulfonamide	Trimethoprim	Beta-lactam	Tetracycline		cohort 1	S.aureus		cohort 2	HPV general	HPV16	HPV18	HPV6	Herpesvirus	MCV
HI1	29	28.6	33	40	39.1		HI1	1	0	1	0		HI1	25		HI1	0	0	0	0	0	0
HI5	33.2	32.1	35	30.4	32.9		HI5	0	1	0	0		HI5	28		HI2	0	0	0	0	0	0
HI8	32.7	30.09	32.5	33.2	35.4		HI8	0	0	0	0		HI8	29.3		HI3	0	0	0	0	0	0
IV1	28.5	33.2	35.4	35.1	33.7		IV1	0	0	0	0		IV1	28.5		HI4	0	0	0	0	0	0
IV2	22.4	32.6	32.6	35.7	40.1		IV2	0	0	1	0		IV2	28.2		HI5	1	0	0	0	1	0
IV3	32.7	32.6	35.4	40.1	39.5		IV3	1	0	0	0		IV3	35.5		HI6	0	0	0	0	0	0
IV7	33.8	33.2	30.6	33.2	39.6		IV7	0	0	0	0		IV7	29.3		HI7	0	0	0	0	1	0
IV9	33.9	32.5	30.3	33.4	29.4		IV9	0	0	1	0		IV9	38.7		HI8	0	0	0	0	0	0
IV10	34.6	30.6	30.5	30.9	30.1		IV10	0	0	1	0		IV10	39.2		LI1	0	0	0	0	0	0
IV11	35.4	32.6	34.7	33.4	39.7		IV11	0	0	0	0		IV11	29.4		LI2	1	0	0	0	0	0
IV12	37.5	33.5	33.2	33.5	39.2		IV12	0	0	0	0		IV12	31.5		LI3	0	0	0	0	1	0
IV13	31.6	32.4	38.7	30.6	39.3		IV13	0	0	0	0		IV13	33.1		IV1	0	0	0	0	1	0
IV14	33.2	25.4	39.5	34.7	39.1		IV14	0	0	0	0		IV14	28.2		IV2	0	0	0	0	1	0
IV15	29.8	35.7	35.6	33.2	33.2		IV15	0	0	0	1		IV15	28.4		IV3	1	0	0	0	0	0
EI1	29.6	30.7	36.8	38.7	33.5		EI1	0	0	0	0		EI1	33.1		IV4	1	1	0	0	0	0
EI2	30.7	34.7	39	39.5	33.1		EI2	0	0	1	0		EI2	27.5		IV5	0	0	0	0	1	0
TTD1	29.8	39.5	30.9	38.7	40		TTD1	0	0	0	0		TTD1	26.3		IV6	0	0	0	0	0	0
TTD2	33.4	28.5	40.2	40	39.4		TTD2	0	0	1	0		TTD2	29.4		IV7	1	0	0	0	1	0
TTD3	33.2	29.4	40.1	41.2	37.9		TTD3	0	0	0	0		TTD3	29.1		IV8	1	0	0	0	1	0
SLS1	31.8	32.5	40	33.6	37.6		SLS1	0	0	0	0		SLS1	28.2		IV9	1	1	0	0	0	1
																IV10	1	1	0	0	1	0
Threshold positive	≥ 33	≥ 34	≥ 40	≥ 40	≥ 40		Threshold positive	1	1	1	1		Threshold positive	≥ 28		IV11	1	0	0	0	1	0
																IV12	0	0	0	0	0	0
																IV13	0	0	0	0	1	0
		postive														IV14	1	0	0	1	0	1
		below basal/negative														IV15	0	0	0	0	1	0
																EI1	0	0	0	0	1	0
																EI2	0	0	0	0	0	0
																EI3	1	0	0	0	1	0
																EI4	1	0	0	0	1	0
																TTD1	1	0	0	0	1	0
																TTD2	1	1	0	0	1	0
																TTD3	1	1	0	0	1	0
																ARC1	0	0	0	0	1	0
																SLS1	0	0	0	0	0	0
																SLS2	1	0	0	0	1	0
																HT1, relative of HI6	0	0	0	0	0	0
																HT2, relative of IV4	0	0	0	0	0	0
																HT3, relative of TTD3	0	0	0	0	0	0
																HT4, relative of LI2	0	0	0	0	0	0
																HT5, relative of IV4	0	0	0	0	0	0
																HT6, relative of ARC1	1	0	0	0	1	0
																HT7, volunteer	1	0	0	0	1	0
																HT8, relative of IV15	0	0	0	0	0	0
																HT9, volunteer	0	0	0	0	0	0
																HT10, volunteer	0	0	0	0	0	0
																HT11, relative of H10	0	0	0	0	0	0
																HT12, relative of H10	0	0	0	0	0	0
																HT13, volunteer	0	0	0	0	0	0
																HT14, volunteer	0	0	0	0	0	0
																HT15, volunteer	0	0	0	0	0	0
																	18	5	0	1	22	2
																PATIENT	0.444444	0.138889	0	0.0277778	0.555556	0.0555556
																HC	0.133333	0	0	0	0.133333	0
