# Supplementary material for: Altered skin microbiome, inflammation, and JAK/STAT signaling in Southeast Asian ichthyosis patients
Source: Hum Genomics. 2024 Apr 16;18:38. doi: 10.1186/s40246-024-00603-x (PMC11022333; doi:10.1186/s40246-024-00603-x)
Supplement: Supplementary file 16 — Additional file 16. Supplemental Table 3. [file 40246_2024_603_MOESM16_ESM.xlsx]

## Sheet: Sheet1
Supplement table 3: Clinical patterns of heat loss, erythroderma (*Loss of heat: the measurement was examined by the infrared Thermal Imaging Camera (2.4 Inch 24*32 Resolution) Instrument (VIM-640G2ULC, Vision Sensing, Japan))
Patient ID	Erythroderma in total body	Erythroderma in local lesion	Cutaneous heat loss (<30-32)	Onset of age diagnosis
HI1	yes	yes	NA	0-5 years
HI2	yes	yes	NA	0-5 years
HI3	yes	yes	yes	0-5 years
HI4	yes	yes	NA	0-5 years
HI5	yes	yes	yes	0-5 years
HI6	yes	yes	yes	0-5 years
HI7	yes	yes	NA	0-5 years
HI8	yes	yes	NA	0-5 years
LI1	no	yes	YES	11-15 years
LI2	no	no	NA	0-5 years
LI3	no	no	NA	0-5 years
IV1	no	yes	NA	0-5 years
IV2	no	yes	no	6-10 years
IV3	no	no	no	16-20 years
IV4	no	no	no	11-15 years
IV5	no	yes	no	6-10 years
IV6	no	yes	no	6-10 years
IV7	no	yes	no	16-20 years
IV8	no	yes	no	16-20 years
IV9	no	no	no	61-65 years
IV10	no	yes	no	16-20 years
IV11	no	no	no	26-30 years
IV12	no	yes	no	0-5 years
IV13	no	yes	no	0-5 years
IV14	no	no	no	41-45 years
IV15	no	yes	no	0-5 years
EI1	no	yes	NA	0-5 years
EI2	no	yes	yes	16-20 years
EI3	no	yes	yes	6-10 years
EI4	no	yes	no	21-25 years
WN1	no	yes	NA	16-20 years
WN2	no	yes	NA	0-5 years
WN3	no	yes	NA	0-5 years
DI1	no	no	no	11-15 years
DI2	no	no	NA	0-5 years
DKH1	no	no	no	41-45 years
DKH2	no	no	no	6-10 years
DKH3	no	no	no	31-35 years
DKH4	no	no	no	6-10 years
DKH5	no	no	no	6-10 years
DKH6	no	no	no	6-10 years
TTD1	no	no	no	36-40 years
TTD2	no	yes	no	26-30 years
TTD3	no	yes	no	26-30 years
ARC1	no	no	no	0-5 years
SLS1	no	yes	no	6-10 years
SLS2	no	no	no	6-10 years
