# Supplementary material for: Altered skin microbiome, inflammation, and JAK/STAT signaling in Southeast Asian ichthyosis patients
Source: Hum Genomics. 2024 Apr 16;18:38. doi: 10.1186/s40246-024-00603-x (PMC11022333; doi:10.1186/s40246-024-00603-x)
Supplement: Supplementary file 17 — Additional file 17. Supplemental Table 4. [file 40246_2024_603_MOESM17_ESM.xlsx]

## Sheet: Sheet1
Supplement table 4: Clinical report and confirmation of sepsis
N#	Patient ID	Fever Range (°C)	Number of sepsis episodes	% Neutrophil	% Lymphocytes	Platelet Count (x10^3/μL)	Blood Culture	Respiratory culture	Urine Culture	PCR confirmation	Lactate level	Procalcitonin (PCT) level
1	HI1	38.5-39.2	2	80	2	70	Pseudomonas aeruginosa	negative	negative	P. aeruginosa	high	high
	HI1	38.0-38.7		85	3	70	Haemophilus influenzae	negative	negative	P. aeruginosa	high	high
2	HI2	39.0-39.3	2	79	3	78	negative	Haemophilus influenzae	negative	H. influenzae	high	high
	HI2	38.8-39.5		90	5	70	Staphylococcus aureus	negative	negative	S. aureus	high	high
3	HI3	37.8-38.4	1	70	20	83	Staphylococcus aureus	negative	negative	S. aureus	high	high
4	HI4	39.2-39.8	2	95	1	80	Staphylococcus aureus	negative	negative	S pneumoniae	high	high
	HI4	38.4-39.0		75	10	76	Streptococcus pneumoniae	Streptococcus pneumoniae	negative	S. aureus	high	high
5	LI3	38.9-39.5	2	88	4	95	Staphylococcus aureus	negative	negative	S. aureus	high	high
	LI3	37.9-38.6		68	25	130	negative	negative	negative	S. aureus	high	high
6	LI1	39.0-39.3	1	92	3	85	Staphylococcus aureus	negative	negative	Methicillin-resistant Staphylococcus aureus	high	high
7	HI5	38.2-38.8	3	77	8	140	Staphylococcus aureus	negative	negative	S. aureus	high	high
	HI5	38.5-39.1		86	6	105	Staphylococcus aureus	negative	negative	S. aureus	high	high
	HI5	38.2-39.0		93	2	75	negative	Streptococcus pneumoniae	negative	S pneumoniae	high	high
8	HI6	38.1-38.8	1	71	19	160	Staphylococcus aureus	negative	negative	S. aureus	high	high
9	IV3	38.8-39.4	1	82	10	110	Staphylococcus aureus	negative	negative	S. aureus	high	high
10	IV4	38.2-38.9	1	79	7	130	Staphylococcus aureus	negative	negative	S. aureus	high	high
11	IV8	38.6-39.3	1	88	5	95	Staphylococcus aureus	negative	negative	S. aureus	high	high
12	IV9	39.1-39.8	1	94	1	80	Escherichia coli	negative	Escherichia coli,Streptococcus agalactiae	E. coli	high	high
13	IV10	38.3-39.0	1	73	17	150	Staphylococcus aureus	negative	negative	S. aureus	high	high
14	IV12	38.0-38.5	2	80	5	65	Candida albicans	negative	negative	C. albicans	high	high
	IV12	38.9-39.5		87	6	100	negative	negative	negative	H. influenzae	high	high
15	IV13	38.1-38.7	1	76	11	135	Staphylococcus aureus	negative	negative	S. aureus	high	high
16	EI1	38.4-39.1	1	83	8	120	negative	Streptococcus pneumoniae	negative	S pneumoniae	high	high
17	TTD1	39.1-39.7	4	92	3	85	Staphylococcus aureus	negative	negative	S. aureus	high	high
	TTD1	38.2-38.9		80	7	100	Staphylococcus aureus	negative	negative	S. aureus	high	high
	TTD1	38.5-38.9		76	10	93	Proteus mirabilis	negative	negative	P. mirabilis	high	high
	TTD1	38.7-39.4		79	22	92	Staphylococcus aureus	negative	negative	Methicillin-resistant Staphylococcus aureus	high	high
18	TTD2	38.3-39.0	2	87	12	90	Escherichia coli	negative	negative	E. coli	high	high
	TTD2	38.3-38.9		85	24	89	negative	Streptococcus pneumoniae	negative	S pneumoniae	high	high
19	TTD3	38.8-39.4	3	89	19	86	Staphylococcus aureus	negative	negative	S. aureus	high	high
	TTD3	38.0-38.6		88	26	88	negative	Streptococcus pneumoniae	negative	S pneumoniae	high	high
	TTD3	39.2-39.8		85	23	83	Staphylococcus aureus	negative	negative	S. aureus	high	high
