# Supplementary material for: Altered skin microbiome, inflammation, and JAK/STAT signaling in Southeast Asian ichthyosis patients
Source: Hum Genomics. 2024 Apr 16;18:38. doi: 10.1186/s40246-024-00603-x (PMC11022333; doi:10.1186/s40246-024-00603-x)
Supplement: Supplementary file 18 — Additional file 18. Supplemental Table 5. [file 40246_2024_603_MOESM18_ESM.xlsx]

## Sheet: Sheet1
Phenotype		ABCA12 (n=8)	TGM1 (n=3)	FLG (n=15)	KRT1 (n=4)	ERCC2 (n=3)	VPS33B (n=1)	ALDH3A2 (n=2)	WT (n=15)
Admission in ICU	No.	(8/8)	(3/3)	(7/15)	(1/4)	(3/3)	(0/1)	(0/2)	(0/15)
	OR (95%CI)	163.65 (0.32-83613.08)	46.74 (0.09-25380.97)	1.21 (0.44-3.32)	0.44 (0.05-3.84)	46.74 (0.09-25380.97)	0.11 (0.00-74.46)	0.06 (0.00-33.06)	0.00 (0.00-2.15)
	P value Fisher-exact test	<0.001	0.0739496	0.765655	0.624706	0.0739496	>0.99	0.499608	<0.001
Death examination	No.	(4/8)	(2/3)	(0/15)	(1/4)	(0/3)	(0/1)	(0/2)	(0/15)
	OR (95%CI)	11.00 (2.80-43.24)	14.64 (1.46-146.99)	0.03 (0.00-12.82)	2.21 (0.25-19.44)	0.17 (0.00-94.87)	0.52 (0.00-334.25)	0.26 (0.00-150.26)	0.03 (0.00-12.82)
	P value Fisher-exact test	0.00790887	0.0460504	0.0900555	0.456779	>0.99	>0.99	>0.99	0.0900555
Sepsis	No.	(6/8)	(2/3)	(8/14)	(1/4)	(3/3)	(0/1)	(0/2)	(0/15)
	OR (95%CI)	5.67 (1.18-27.21)	3.03 (0.30-30.45)	2.58 (0.90-7.39)	0.50 (0.06-4.39)	53.77 (0.10-29200.02)	0.13 (0.00-84.50)	0.07 (0.00-37.57)	0.01 (0.00-2.52)
	P value Fisher-exact test	0.046873	0.556122	0.198098	0.64112	0.0581633	>0.99	0.510204	<0.001
Respiratory issues	No.	(3/6)	(0/1)	(10/14)	(2/4)	(3/3)	(0/1)	(1/2)	(0/15)
	OR (95%CI)	1.48 (0.31-7.14)	0.12 (0.00-79.82)	6.02 (1.91-18.97)	1.45 (0.21-9.83)	51.42 (0.09-27924.24)	0.12 (0.00-79.82)	1.43 (0.10-20.07)	0.00 (0.00-2.14)
	P value Fisher-exact test	0.679608	>0.99	0.00942943	>0.99	0.063834	>0.99	>0.99	<0.001
Collodion membrane at birth	No.	(8/8)	(3/3)	(1/15)	(0/4)	(0/3)	(0/1)	(0/2)	(0/15)
	OR (95%CI)	684.19 (1.34-349564.84)	126.88 (0.23-68902.80)	0.17 (0.02-1.19)	0.07 (0.00-36.35)	0.09 (0.00-50.62)	0.28 (0.00-179.47)	0.14 (0.00-80.44)	0.01 (0.00-6.47)
	P value Fisher-exact test	<0.001	0.0105642	0.0825584	0.561152	>0.99	>0.99	>0.99	0.0105094
Blistering	No.	(8/8)	(0/3)	(0/15)	(2/4)	(0/3)	(0/1)	(0/2)	(0/15)
	OR (95%CI)	1251.00 (2.45-639156.76)	0.12 (0.00-63.36)	0.02 (0.00-8.30)	4.56 (0.67-30.90)	0.12 (0.00-63.36)	0.35 (0.00-224.02)	0.18 (0.00-100.54)	0.02 (0.00-8.30)
	P value Fisher-exact test	<0.001	>0.99	0.0238204	0.168187	>0.99	>0.99	>0.99	0.0238204
Dry skin	No.	(8/8)	(3/3)	(15/15)	(4/4)	(3/3)	(1/1)	(2/2)	(0/15)
	OR (95%CI)	44.31 (0.09-22638.77)	14.44 (0.03-7843.10)	109.25 (0.22-54840.38)	19.69 (0.04-10436.38)	14.44 (0.03-7843.10)	4.84 (0.01-3134.02)	9.50 (0.02-5406.54)	0.00 (0.00-0.06)
	P value Fisher-exact test	0.0865204	0.546218	0.00212744	0.306723	0.546218	>0.99	>0.99	<0.001
Thick skin	No.	(8/8)	(3/3)	(15/15)	(4/4)	(3/3)	(1/1)	(2/2)	(0/15)
	OR (95%CI)	44.31 (0.09-22638.77)	14.44 (0.03-7843.10)	109.25 (0.22-54840.38)	19.69 (0.04-10436.38)	14.44 (0.03-7843.10)	4.84 (0.01-3134.02)	9.50 (0.02-5406.54)	0.00 (0.00-0.06)
	P value Fisher-exact test	0.0865204	0.546218	0.00212744	0.306723	0.546218	>0.99	>0.99	<0.001
Velvety texture	No.	(0/8)	(0/3)	(2/15)	(0/4)	(0/3)	(0/1)	(0/2)	(0/15)
	OR (95%CI)	0.19 (0.00-97.42)	0.56 (0.00-303.00)	8.40 (1.96-36.08)	0.41 (0.00-218.87)	0.56 (0.00-303.00)	1.64 (0.00-1062.31)	0.84 (0.00-478.70)	0.09 (0.00-42.72)
	P value Fisher-exact test	>0.99	>0.99	0.0823529	>0.99	>0.99	>0.99	>0.99	>0.99
Impaired/delayed wound healing (>10 days)	No.	(3/3)	(1/1)	(14/14)	(4/4)	(3/3)	(0/1)	(0/2)	(0/15)
	OR (95%CI)	25.54 (0.05-13868.64)	8.33 (0.01-5395.29)	225.36 (0.45-113289.18)	35.33 (0.07-18731.81)	25.54 (0.05-13868.64)	0.06 (0.00-40.56)	0.03 (0.00-17.61)	0.00 (0.00-0.48)
	P value Fisher-exact test	0.252492	>0.99	<0.001	0.127299	0.252492	0.418605	0.169435	<0.001
Itch	No.	(8/8)	(3/3)	(15/15)	(4/4)	(3/3)	(1/1)	(1/2)	(0/15)
	OR (95%CI)	48.83 (0.10-24950.07)	15.83 (0.03-8597.79)	121.82 (0.24-61151.43)	21.60 (0.04-11451.31)	15.83 (0.03-8597.79)	5.29 (0.01-3429.71)	0.45 (0.03-6.36)	0.00 (0.00-0.16)
	P value Fisher-exact test	0.0450935	0.542857	0.00190943	0.295238	0.542857	>0.99	0.533333	<0.001
Bacterial infection	No.	(2/3)	-	(11/11)	(1/2)	(2/3)	-	(1/1)	-
	OR (95%CI)	0.30 (0.03-2.99)	-	58.97 (0.12-29819.82)	0.15 (0.01-2.06)	0.30 (0.03-2.99)	-	2.28 (0.00-1477.43)	-
	P value Fisher-exact test	0.403509	-	0.0736842	0.284211	0.403509	-	>0.99	-
