# Supplementary material for: Altered skin microbiome, inflammation, and JAK/STAT signaling in Southeast Asian ichthyosis patients
Source: Hum Genomics. 2024 Apr 16;18:38. doi: 10.1186/s40246-024-00603-x (PMC11022333; doi:10.1186/s40246-024-00603-x)
Supplement: Supplementary file 19 — Additional file 19. Supplemental Table 6. [file 40246_2024_603_MOESM19_ESM.xlsx]

## Sheet: Sheet1
Phenotype		ABCA12 (n=8)	TGM1 (n=3)	FLG (n=15)	KRT1 (n=4)	ERCC2 (n=3)	VPS33B (n=1)	ALDH3A2 (n=2)	WT (n=15)
Neutrophils	No.	(7/8)	(2/3)	(11/12)	(2/3)	(2/3)	(0/1)	(0/2)	(0/15)
	OR (95%CI)	8.28 (1.11-61.68)	1.91 (0.19-19.17)	16.72 (2.36-118.61)	1.91 (0.19-19.17)	1.91 (0.19-19.17)	0.08 (0.00-54.13)	0.04 (0.00-23.81)	0.00 (0.00-1.17)
	P_value_Fisher	0.0479236	>0.99	0.00179741	>0.99	>0.99	0.489362	0.234043	<0.001
B cells	No.	(0/8)	(0/3)	(11/15)	(2/3)	(2/3)	(0/1)	(0/2)	(0/15)
	OR (95%CI)	0.02 (0.00-11.13)	0.07 (0.00-36.49)	18.26 (5.88-56.68)	4.84 (0.48-48.56)	4.84 (0.48-48.56)	0.20 (0.00-130.17)	0.10 (0.00-58.16)	0.01 (0.00-4.38)
	P_value_Fisher	0.0864257	0.544643	<0.001	0.210714	0.210714	>0.99	>0.99	0.00190922
TH1	No.	(1/8)	(0/3)	(7/15)	(0/3)	(0/3)	(0/1)	(0/2)	(1/15)
	OR (95%CI)	0.62 (0.08-4.60)	0.13 (0.00-69.89)	10.94 (3.99-29.97)	0.13 (0.00-69.89)	0.13 (0.00-69.89)	0.38 (0.00-247.12)	0.19 (0.00-110.90)	0.25 (0.04-1.73)
	P_value_Fisher	>0.99	>0.99	0.0016201	>0.99	>0.99	>0.99	>0.99	0.246544
TH2	No.	(5/8)	(1/3)	(11/15)	(2/3)	(2/3)	(0/1)	(0/2)	(0/15)
	OR (95%CI)	2.63 (0.64-10.79)	0.70 (0.07-7.04)	6.50 (2.09-20.18)	2.78 (0.28-27.93)	2.78 (0.28-27.93)	0.12 (0.00-77.89)	0.06 (0.00-34.59)	0.00 (0.00-2.25)
	P_value_Fisher	0.255236	>0.99	0.00499536	0.565	0.565	>0.99	0.502857	<0.001
TH17	No.	(5/8)	(2/2)	(10/15)	(2/3)	(2/3)	(0/1)	(0/2)	(0/15)
	OR (95%CI)	2.53 (0.62-10.39)	30.59 (0.05-17408.64)	4.01 (1.38-11.63)	2.68 (0.27-26.96)	2.68 (0.27-26.96)	0.12 (0.00-75.18)	0.06 (0.00-33.34)	0.00 (0.00-2.10)
	P_value_Fisher	0.263	0.178571	0.032796	0.569149	0.569149	>0.99	0.5	<0.001
Treg	No.	(4/8)	(2/3)	(12/15)	(2/3)	(2/3)	(0/1)	(1/2)	(0/15)
	OR (95%CI)	1.20 (0.31-4.73)	2.35 (0.23-23.59)	8.24 (2.37-28.69)	2.35 (0.23-23.59)	2.35 (0.23-23.59)	0.10 (0.00-66.35)	1.18 (0.08-16.53)	0.00 (0.00-1.78)
	P_value_Fisher	>0.99	0.588112	0.00215817	0.588112	0.588112	>0.99	>0.99	<0.001
